# Supplementary material for: Clinical Utility of Patient-Derived Cell-Based In Vitro Drug Sensitivity Testing for Optimizing Adjuvant Therapy in Dogs with Solid Tumors: A Retrospective Study (2019–2023)
Source: Animals (Basel). 2025 Apr 16;15(8):1146. doi: 10.3390/ani15081146 (PMC12023965; doi:10.3390/ani15081146)
Supplement: Supplementary file 1 [file animals-15-01146-s001.zip]

Archive with 1 entries (1 files):
- animals-3530077-supplementary.pdf
